# Supplementary material for: Risk‐Profile Based Monitoring Intervals for Multivariate Longitudinal Biomarker Measurements and Competing Events With Applications in Stable Heart Failure
Source: Stat Med. 2025 May 16;44(10-12):e70088. doi: 10.1002/sim.70088 (PMC12083058; doi:10.1002/sim.70088)
Supplement: Supplementary file 1 — Supplementary Data S1. [file SIM-44-0-s001.zip]

Archive with 4 entries (4 files):
- R_code_simulations/bioshift_pseudo.RDS
- R_code_simulations/main_sims.R
- R_code_simulations/run_sims.R
- R_code_simulations/setup_sims.R
