# Supplementary material for: Risk‐Profile Based Monitoring Intervals for Multivariate Longitudinal Biomarker Measurements and Competing Events With Applications in Stable Heart Failure
Source: Stat Med. 2025 May 16;44(10-12):e70088. doi: 10.1002/sim.70088 (PMC12083058; doi:10.1002/sim.70088)
Supplement: Supplementary file 1 — Supplementary Data S1. [file SIM-44-0-s001.zip › R_code_simulations/main_sims.R]

#run setup
source("setup_sims.r")

#run simulation 500 times
for(sim_iter in 1:500){
  tic(msg = paste0("iteration: ", sim_iter))
  source("run_sims.r")
  toc()
}
 
