# Supplementary material for: Risk‐Profile Based Monitoring Intervals for Multivariate Longitudinal Biomarker Measurements and Competing Events With Applications in Stable Heart Failure
Source: Stat Med. 2025 May 16;44(10-12):e70088. doi: 10.1002/sim.70088 (PMC12083058; doi:10.1002/sim.70088)
Supplement: Supplementary file 1 — Supplementary Data S1. [file SIM-44-0-s001.zip › R_code_simulations/run_sims.R]

##########################################################################
## Generate dataset

#Generate random effects b
FE = replicate(N_patients, t(beta))
RE = as.vector(t(mvrnorm(N_patients, Sigma=D, mu = rep(0,4))))
b = FE + RE

#generate baseline covariate
maggic = rnorm(N_patients, mean = mu_maggic, sd=sigma_maggic)

#Generate true event times
T_star  = sapply(1:N_patients ,sample_T_overall)
T_star[T_star>T_censor] = T_censor

#Generate event types
events=c()
for (i in 1:N_patients) events[i] = sample_event_type(T_star[i], i)

###########################################################################
## Train new model

#Define survival part
survdf = data.frame(patient = train_set, event_time = T_star[train_set], 
                    status = events[train_set], maggic=maggic[train_set])
survdf.cr = JM::crLong(survdf, "status", 0)
surv_model = coxph(Surv(event_time,status2)~maggic*strata(strata), data=survdf.cr)

#Helper function to generate equally spaced measurements in long format
spaced_measurements = function(patients, observation_frequency){
  y_long = data.frame(matrix(ncol=4,nrow=0, dimnames=list(NULL, c("patient", "time", "bm1", "bm2"))))
  for(i in patients){
    
    obs_times = (0:floor((T_star[i]*observation_frequency)))/observation_frequency
    epsilon_1 = rnorm(length(obs_times), mean = 0, sd=sigma[1])
    epsilon_2 = rnorm(length(obs_times), mean = 0, sd=sigma[2])
    
    epsilon = rbind(epsilon_1, epsilon_2)
    
    bms = t(bm_trajectory(obs_times, b[,,i])+epsilon)
    
    y_long = y_long %>% add_row(patient=i, time=obs_times, "bm1" = bms[,1], "bm2" = bms[,2])
  }
  return(y_long)
}

# Generate longitudinal part
y_train = spaced_measurements(train_set, 4)

bm1 = tryCatch(nlme::lme(bm1 ~ time, data = y_train, random = ~ time | patient), error=function(e){return(NA)})
bm2 = tryCatch(nlme::lme(bm2 ~ time, data = y_train, random = ~ time | patient), error=function(e){return(NA)})

if(all(is.na(bm1)) | all(is.na(bm2))) next

#Run JMbayes2
model = JMbayes2::jm(surv_model, list(bm1,bm2), time_var="time", functional_forms = 
                       list( "bm1" = ~ value(bm1)*strata,
                             "bm2" = ~ value(bm2)*strata),
                     n_iter = 10000L, n_burnin = 5000L
)
print(summary(model))

##############################################################################

#### simulation helper functions
getCIF = function(t, nd, use_upper_CI = F){
  predEvent <- predict(model, newdata = nd, return_newdata = TRUE,
                       process = "event",
                       times = t)
  
  if(!use_upper_CI){
    predEvent1 = predEvent[predEvent$`_strata`=="strata=1" & predEvent$event_time == t,"pred_CIF"]
  }else{
    predEvent1 = predEvent[predEvent$`_strata`=="strata=1" & predEvent$event_time == t,"upp_CIF"]
  }
  return(predEvent1)
}

# determine new measurement time given patient data
get_new_measurement_time = function(nd, time, Max_allowed_risk, minimum_interval=0.05, maximum_interval=max_schedule_interval, use_upper_CI = F){
  if(getCIF(time+maximum_interval, nd, use_upper_CI = use_upper_CI)<Max_allowed_risk) return(time+maximum_interval)
  
  
  optimal_time = tryCatch(
    uniroot(function(t) getCIF(t, nd, use_upper_CI = use_upper_CI)-Max_allowed_risk, interval = c(time+10^-8, min(T_censor-10^-8, time+maximum_interval)), tol = 0.01)#$root
    , error=function(e){return(NA)})
  if(all(is.na(optimal_time))) return(NA)
  
  return(min(max(optimal_time$root, time+minimum_interval), time+maximum_interval))
}

sample_measurements = function(time, b, sigma) {
  eta = bm_trajectory(time, b)
  eps = rbind(rnorm(length(time),sd=sigma[1]), rnorm(length(time),sd=sigma[2]))
  return(eta+eps)
}

# Generate full personalized schedules for patients in the test set
personalized_schedule = function(patients, max_risk_next_measurement, max_risk_intervention, delta_t_intervention, early_fixed_schedule, check_intervention_from_timepoint = 0.5, use_upper_CI = F){
  total_long = data.frame()
  
  for(i in patients){
    
    new_time = 0
    obs_counter = 1
    long_data_i = data.frame(patient=c(), time = c(), bm1 = c(), bm2 = c(), intervention = c(), intervention_risk = c(), maggic = c(), T_star = c(), event_type = c())
    
    #While patient has not yet experienced an event continue with new measurements
    while(all(!is.na(new_time), new_time < T_star[i], (new_time+delta_t_intervention) < T_censor)){
      
      #Sample measurement at new time
      bms = sample_measurements(new_time, b[,,i], sigma)
      
      #Add measurement to dataframe
      long_data_i = rbind(long_data_i, data.frame(patient=i, time = new_time, bm1 = bms[1], bm2 = bms[2], maggic=maggic[i], intervention = NA, intervention_risk = NA, T_star = T_star[i], event_type = events[i]))
      
      rownames(long_data_i) = paste0(i,".",1:obs_counter)
      #No event
      event_data = data.frame(patient = c(i,i), event_time = c(new_time,new_time), status=c(0,0), strata=1:2, status2 = c(0,0), maggic=maggic[i], bm1 = 1, bm2 = 1)
      rownames(event_data) = c(i, paste0(i,".1"))
      
      nd = list(newdataL = long_data_i[,1:5], newdataE = event_data)
      
      #Check if intervention is necessary from specified timepoint onwards cif(time+delta) >= max_risk intervention
      if (new_time<check_intervention_from_timepoint) {
        intervention=F
        long_data_i[nrow(long_data_i), "intervention"] = intervention
        long_data_i[nrow(long_data_i), "intervention_risk"] = NA
      }else{
        cif_t_delta = getCIF(new_time+delta_t_intervention, nd=nd)
        intervention = cif_t_delta >= max_risk_intervention
        long_data_i[nrow(long_data_i), "intervention"] = intervention
        long_data_i[nrow(long_data_i), "intervention_risk"] = cif_t_delta
        
        #No new measurements after intervention so break from loop
        if(intervention) break
      }

      #Schedule fixed measurements during warm up time
      if (obs_counter %in% 1:length(early_fixed_schedule)) {
        new_time = early_fixed_schedule[obs_counter]
      }else{
        new_time = get_new_measurement_time(nd,new_time, max_risk_next_measurement, use_upper_CI = use_upper_CI)
      }
      
      print(new_time)
      obs_counter = obs_counter+1
      print(obs_counter)
    }
    total_long = rbind(total_long, long_data_i)
  }
  return(total_long)
}


##############################################################################
## Simulation

# simulate risk-based schedule
y_test = data.frame()
for(iii in test_set){
  print(paste0("Patient: ", iii))
  tic()
  y_test_i = tryCatch(personalized_schedule(iii, max_schedule_risk, intervention_risk_limit, intervention_risk_delta, early_fixed_schedule = (1:2)/4), error=function(e){
    print(e)
    return(NA)
  })
  if(!all(is.na(y_test_i))) y_test = rbind(y_test, y_test_i)
  toc()
}

#simulate conservative risk-based schedule
y_test_95 = data.frame()
for(iii in test_set){
  print(paste0("Patient: ", iii))
  tic()
  y_test_i = tryCatch(personalized_schedule(iii, max_schedule_risk, intervention_risk_limit, intervention_risk_delta, early_fixed_schedule = (1:2)/4, use_upper_CI = T), error=function(e){
    print(e)
    return(NA)
  })
  if(!all(is.na(y_test_i))) y_test_95 = rbind(y_test_95, y_test_i)
  toc()
}

#simulate fixed schedules

#annually
y_test_fixed1 = data.frame()
for(iii in test_set){
  print(paste0("Patient: ", iii))
  tic()
  y_test_i = tryCatch(personalized_schedule(iii, max_schedule_risk, intervention_risk_limit, intervention_risk_delta, early_fixed_schedule = c((1:2)/4, 0.5+(1:19))), error=function(e){
    print(e)
    return(NA)
  })
  if(!all(is.na(y_test_i))) y_test_fixed1 = rbind(y_test_fixed1, y_test_i)
  toc()
}

#semi-annually
y_test_fixed2 = data.frame()
for(iii in test_set){
  print(paste0("Patient: ", iii))
  tic()
  y_test_i = tryCatch(personalized_schedule(iii, max_schedule_risk, intervention_risk_limit, intervention_risk_delta, early_fixed_schedule = c((1:2)/4, 0.5+(1:39)/2)), error=function(e){
    print(e)
    return(NA)
  })
  if(!all(is.na(y_test_i))) y_test_fixed2 = rbind(y_test_fixed2, y_test_i)
  toc()
}

#quarterly
y_test_fixed4 = data.frame()
for(iii in test_set){
  print(paste0("Patient: ", iii))
  tic()
  y_test_i = tryCatch(personalized_schedule(iii, max_schedule_risk, intervention_risk_limit, intervention_risk_delta, early_fixed_schedule = c((1:2)/4, 0.5+(1:78)/4)), error=function(e){
    print(e)
    return(NA)
  })
  if(!all(is.na(y_test_i))) y_test_fixed4 = rbind(y_test_fixed4, y_test_i)
  toc()
}


# estimate real risk of event for every measurement to compare
for(i in 1:nrow(y_test)){
  if(y_test[i,"time"] == 0) next
  y_test[i,"real_risk_since_last_obs"] = cif_1(y_test[i-1,"time"], y_test[i,"time"], b[,,y_test[i,"patient"]], y_test[i,"patient"])
  y_test[i,"real_risk_delta"] = cif_1(y_test[i,"time"], y_test[i,"time"]+intervention_risk_delta, b[,,y_test[i,"patient"]], y_test[i,"patient"])
  
}

for(i in 1:nrow(y_test_fixed4)){
  if(y_test_fixed4[i,"time"] == 0) next
  y_test_fixed4[i,"real_risk_since_last_obs"] = cif_1(y_test_fixed4[i-1,"time"], y_test_fixed4[i,"time"], b[,,y_test_fixed4[i,"patient"]], y_test_fixed4[i,"patient"])
  y_test_fixed4[i,"real_risk_delta"] = cif_1(y_test_fixed4[i,"time"], y_test_fixed4[i,"time"]+intervention_risk_delta, b[,,y_test_fixed4[i,"patient"]], y_test_fixed4[i,"patient"])
  
}

for(i in 1:nrow(y_test_fixed2)){
  if(y_test_fixed2[i,"time"] == 0) next
  y_test_fixed2[i,"real_risk_since_last_obs"] = cif_1(y_test_fixed2[i-1,"time"], y_test_fixed2[i,"time"], b[,,y_test_fixed2[i,"patient"]], y_test_fixed2[i,"patient"])
  y_test_fixed2[i,"real_risk_delta"] = cif_1(y_test_fixed2[i,"time"], y_test_fixed2[i,"time"]+intervention_risk_delta, b[,,y_test_fixed2[i,"patient"]], y_test_fixed2[i,"patient"])
  
}

for(i in 1:nrow(y_test_fixed1)){
  if(y_test_fixed1[i,"time"] == 0) next
  y_test_fixed1[i,"real_risk_since_last_obs"] = cif_1(y_test_fixed1[i-1,"time"], y_test_fixed1[i,"time"], b[,,y_test_fixed1[i,"patient"]], y_test_fixed1[i,"patient"])
  y_test_fixed1[i,"real_risk_delta"] = cif_1(y_test_fixed1[i,"time"], y_test_fixed1[i,"time"]+intervention_risk_delta, b[,,y_test_fixed1[i,"patient"]], y_test_fixed1[i,"patient"])
  
}

for(i in 1:nrow(y_test_95)){
  if(y_test_95[i,"time"] == 0) next
  y_test_95[i,"real_risk_since_last_obs"] = cif_1(y_test_95[i-1,"time"], y_test_95[i,"time"], b[,,y_test_95[i,"patient"]], y_test_95[i,"patient"])
  y_test_95[i,"real_risk_delta"] = cif_1(y_test_95[i,"time"], y_test_95[i,"time"]+intervention_risk_delta, b[,,y_test_95[i,"patient"]], y_test_95[i,"patient"])
  
}

# estimate optimal intervention time for every patient
cif_1_optimalIntervention = function(b, maggic, lower, delta) {
  res= c()
  for(l in lower){
    cif_derivative = function(ts) sapply(ts, FUN= function(t) hazardfunction(t,b,alpha_1, maggic, gamma_maggic = gammas_maggic[1], shape_1, scale = scale_1)*(1-cdf_overall(t,b,maggic,lower=l)))
    res = c(res, integrate(cif_derivative, lower = l, upper = l+delta)$value)
  }
  
  return(res)
}

getOptimalIntervention = function(b, maggic, delta, kappa){
  optimal_time = tryCatch(
    uniroot.all(function(t) cif_1_optimalIntervention(b,maggic,lower=t,delta=delta)-kappa, lower = 0, upper=20, tol = 0.01)[1]
    , error=function(e){
      print(e)
      return(NA)})
  if(is.na(optimal_time)) return(NA)
  return(optimal_time)
}
optimalIntervention = c()
for(iiii in test_set) optimalIntervention = c(optimalIntervention, getOptimalIntervention(b[,,iiii], maggic[iiii], delta = intervention_risk_delta, kappa=intervention_risk_limit))


# calculate measurements per patient
final_test = y_test %>% group_by(patient) %>% slice(tail(row_number(), 1))
N_measurements_test = y_test %>% group_by(patient) %>% count() %>% pull(n)
final_test_95 = y_test_95 %>% group_by(patient) %>% slice(tail(row_number(), 1))
N_measurements_test_95 = y_test_95 %>% group_by(patient) %>% count() %>% pull(n)
final_fixed4 = y_test_fixed4 %>% group_by(patient) %>% slice(tail(row_number(), 1)) %>% arrange(patient)
N_measurements_test_fixed4 = y_test_fixed4 %>% group_by(patient) %>% count() %>% pull(n)
final_fixed2 = y_test_fixed2 %>% group_by(patient) %>% slice(tail(row_number(), 1)) %>% arrange(patient)
N_measurements_test_fixed2 = y_test_fixed2 %>% group_by(patient) %>% count() %>% pull(n)
final_fixed1 = y_test_fixed1 %>% group_by(patient) %>% slice(tail(row_number(), 1)) %>% arrange(patient)
N_measurements_test_fixed1 = y_test_fixed1 %>% group_by(patient) %>% count() %>% pull(n)

# condense measures in one dataframe and write them to csv files
final_test_opt = cbind(final_test, "fixed4_intervention"=final_fixed4$intervention, 
                       "fixed4_time" = final_fixed4$time, 
                       "fixed2_intervention"=final_fixed2$intervention, 
                       "fixed2_time" = final_fixed2$time, 
                       "fixed1_intervention"=final_fixed1$intervention, 
                       "fixed1_time" = final_fixed1$time, 
                       "test_95_intervention"=final_test_95$intervention, 
                       "test_95_time" = final_test_95$time, 
                       "optimal_time"= optimalIntervention,
                       "N_measurements_PSI" = N_measurements_test,
                       "N_measurements_fixed4" = N_measurements_test_fixed4,
                       "N_measurements_fixed2" = N_measurements_test_fixed2,
                       "N_measurements_fixed1" = N_measurements_test_fixed1, 
                       "N_measurements_test_95" = N_measurements_test_95, #[1:nrow(final_test)]
                       )

simulation_id = paste(Sys.getpid(), Sys.time())
final_test_opt$sim_id = simulation_id
y_test$sim_id = simulation_id
y_test_fixed4$sim_id = simulation_id
y_test_fixed2$sim_id = simulation_id
y_test_fixed1$sim_id = simulation_id
y_test_95$sim_id = simulation_id

ft_fn = paste0("last_output_",simname,".csv")
yt_fn = paste0("y_test_output_",simname,".csv")
ytf1_fn = paste0("y_test_fixed1_output_",simname,".csv")
ytf2_fn = paste0("y_test_fixed2_output_",simname,".csv")
ytf4_fn = paste0("y_test_fixed4_output_",simname,".csv")
ytt95_fn = paste0("y_test_95_output_",simname,".csv")

write.table(final_test_opt, file=ft_fn, append = T, row.names = F, col.names = !file.exists(ft_fn))
write.table(y_test, file=yt_fn, append = T, row.names = F, col.names = !file.exists(yt_fn))
write.table(y_test_fixed1, file=ytf1_fn, append = T, row.names = F, col.names = !file.exists(ytf1_fn))
write.table(y_test_fixed2, file=ytf2_fn, append = T, row.names = F, col.names = !file.exists(ytf2_fn))
write.table(y_test_fixed4, file=ytf4_fn, append = T, row.names = F, col.names = !file.exists(ytf4_fn))
write.table(y_test_95, file=yt_fn, append = T, row.names = F, col.names = !file.exists(ytt95_fn))
