# Supplementary material for: Risk‐Profile Based Monitoring Intervals for Multivariate Longitudinal Biomarker Measurements and Competing Events With Applications in Stable Heart Failure
Source: Stat Med. 2025 May 16;44(10-12):e70088. doi: 10.1002/sim.70088 (PMC12083058; doi:10.1002/sim.70088)
Supplement: Supplementary file 1 — Supplementary Data S1. [file SIM-44-0-s001.zip › R_code_simulations/setup_sims.R]

library(MASS)
library(dplyr)
library(survival)
library(tictoc)
library(rootSolve)
library(JMbayes2)

#######Simulation parameters
simname= "revision_1"
N_patients = 439
train_set = 1:389
test_set = 389:439

#risk cumulative risk before intervention at delta years in future
intervention_risk_limit = 0.1
intervention_risk_delta = 1

#cumulative risk at which to schedule new measurement
max_schedule_risk = 0.01
#max years before new measurement
max_schedule_interval = 1


####### Extract parameters from fitted JM
bioshift_model = readRDS("bioshift_pseudo.RDS")
summary(bioshift_model)
#Association parameters between biomarkers and endpoints
alpha_1 = c(bioshift_model$statistics$Mean$alphas[1],bioshift_model$statistics$Mean$alphas[3])
alpha_2 = c(bioshift_model$statistics$Mean$alphas[1]+bioshift_model$statistics$Mean$alphas[2],bioshift_model$statistics$Mean$alphas[3]+bioshift_model$statistics$Mean$alphas[4])

#Random effect means
beta  = rbind(bioshift_model$statistics$Mean$betas1,
              bioshift_model$statistics$Mean$betas2)

# #variance-covariance matrix for the random effects
D_list = bioshift_model$statistics$Mean$D
D=rbind(c(D_list[1], D_list[2], D_list[3], D_list[4]),
        c(D_list[2], D_list[5], D_list[6], D_list[7]),
        c(D_list[3], D_list[6], D_list[8], D_list[9]),
        c(D_list[4], D_list[7], D_list[9], D_list[10]))

sigma = bioshift_model$statistics$Mean$sigmas

#Baseline hazard Weibull parameters
shape_1 = 4.65
shape_2 = 4.25
scale_1 = 20
scale_2 = 20

#censoring time
T_censor = 20
upperLimit = 100

#baseline covariate
mu_maggic = 20.65972
sigma_maggic = 7.105637
gammas_maggic = c(bioshift_model$statistics$Mean$gammas[1],
                  bioshift_model$statistics$Mean$gammas[1]+bioshift_model$statistics$Mean$gammas[2])


###### Helper functions to generate dataset

#True values for the biomarkers at times t given random effects b (here as a linear model of time and an intercept)
bm_trajectory = function(t, b)  t(cbind(rep(1,length(t)),t) %*% b)

#Baseline hazard at time t given weibul parameters
bl_hazard = function(t, shape = shape_12, scale_param = scale_12)  (shape/scale_param)*((t/scale_param)**(shape - 1)) #0.005

#Hazard at time t given b, alpha_k and bl_gamma_k
hazardfunction = function(t, b, alpha, maggic, gamma_maggic, shape, scale)  bl_hazard(t, shape, scale)*exp(alpha %*% bm_trajectory(t,b) + gamma_maggic * maggic)

#Overall hazard (sum of hazards for all k events)
overall_hazard = function(t, b, maggic) 
  hazardfunction(t,b,alpha_1, maggic, gammas_maggic[1], shape_1, scale_1) + hazardfunction(t,b,alpha_2, maggic, gammas_maggic[2], shape_2, scale_2)


#CDF for event time of any event: 1-S(t) = 1-exp(-cumulativeHazard(0,t))
cdf_overall = function(t, b, maggic, lower=0) {
  1-exp(-integrate(function(t) overall_hazard(t,b,maggic), lower = lower, upper = t)$value)
}

#Cumulative incidence function for event 1: \int h_1(t)*S(t) dt
cif_1 = function(lower, upper, b, patient) {
  cif_derivative = function(ts) sapply(ts, FUN= function(t) hazardfunction(t,b, maggic = maggic[patient], gamma_maggic = gammas_maggic[1],alpha_1,shape_1, scale_1)*(1-cdf_overall(t,b, maggic[patient], lower=lower)))
  return(integrate(cif_derivative, lower = lower, upper = upper)$value)
}

cif_2 = function(lower, upper, b) {
  cif_derivative = function(ts) sapply(ts, FUN= function(t)    hazardfunction(t,b,alpha_2,shape_2)*(1-cdf_overall(t,b,lower=lower)))
  return(integrate(cif_derivative, lower = lower, upper = upper)$value)
}

#Sample an overall event time given random effects via inverse transform sampling
sample_T_overall = function(p){
  u = runif(1)
  b = b[,,p]
  maggic = maggic[p]
  Root = try(
    uniroot(function(t) cdf_overall(t,b,maggic)-u, lower =1e-06, upper=upperLimit, extendInt = "no", f.lower = -u)$root,
    TRUE)
  return(if (!inherits(Root, "try-error")) Root else upperLimit)
}

#Sample event type with probabilities proportional to the hazard at T_star
sample_event_type = function(T_star, p){
  b = b[,,p]
  maggic = maggic[p]
  if(T_star >= T_censor) return(0)
  hazards = c(hazardfunction(T_star, b, alpha_1, maggic, gammas_maggic[1], shape_1, scale_1),
              hazardfunction(T_star, b, alpha_2, maggic, gammas_maggic[2], shape_2, scale_2))
  probs = hazards/sum(hazards)
  sample(1:2,size=1,prob=probs)
}
